# Supplementary material for: Patients with Non-Alcoholic Fatty Liver Disease and Alcohol Dehydrogenase 1B/Aldehyde Dehydrogenase 2 Mutant Gene Have Higher Values of Serum Alanine Transaminase
Source: J Pers Med. 2023 Apr 28;13(5):758. doi: 10.3390/jpm13050758 (PMC10219542; doi:10.3390/jpm13050758)
Supplement: Supplementary file 1 [file jpm-13-00758-s001.zip]

Archive with 1 entries (1 files):
- jpm-2352328-supplementary.pdf
